# Supplementary material for: Detailed data from experimentally-induced mastitis in ewes, with the aim to evaluate cathelicidin-1 in milk
Source: Data Brief. 2020 Feb 8;29:105259. doi: 10.1016/j.dib.2020.105259 (PMC7025192; doi:10.1016/j.dib.2020.105259)
Supplement: Multimedia component 1 [file mmc1.xml]

<?xml version="1.0" encoding="utf-8" standalone="no"?>
<data>
  <datasets>
    <author>gcf@vet.uth.gr</author>
    <type>0</type>
    <dataset>
      <value>6</value>
      <reason>Other (please explain)</reason>
      <comments>I have submitted all the raw data in the manuscript.</comments>
    </dataset>
  </datasets>
</data>
